# Supplementary material for: Multiway Analysis of the Electrochemical Oxidation Pathway of a Lignin Using Chemometrics
Source: Molecules. 2025 Nov 5;30(21):4305. doi: 10.3390/molecules30214305 (PMC12608362; doi:10.3390/molecules30214305)
Supplement: Supplementary file 1 [file molecules-30-04305-s001.zip]

Archive with 1 entries (1 files):
- molecules-3748715-supplementary.pdf
